# Supplementary material for: Quantum Dots-Based Quantitative and In Situ Multiple Imaging on Ki67 and Cytokeratin to Improve Ki67 Assessment in Breast Cancer
Source: PLoS One. 2015 Apr 9;10(4):e0122734. doi: 10.1371/journal.pone.0122734 (PMC4391934; doi:10.1371/journal.pone.0122734)
Supplement: S1 Dataset — (XLS) [file pone.0122734.s001.xls]

## Sheet: Sheet1
S1_Dataset. Detailed information on Ki67 quantificational value, CK quantificational value, Ki67/CK ratio and clinic-pathological characteristics
Patients	TMAs	Age (yr)	Menopause	Site	Ki67	CK	Ki67/CK ratio	HER2-gene	ER status	PR status	T stage	N stage	N Status	Histological grade	Recurrence
1	A1-A2	51	Yes	R	9.9501e+07	191362643	0.51996	N	N	N	2	0	N	2	Yes
2	A3-A4	31	No	L	20254002	7.73671e+07	0.261791	N	P	P	2	1	P	2	No
3	A5-A6	51	Yes	L	9.47768e+07	1.82459e+08	0.519441	N	N	N	1	0	N	3	No
4	A7-A8	67	Yes	R	2209065	119154035	0.0185396	P	N	N	2	0	N	2	No
5	A9-A10	43	No	R	2027983	70930860	0.028591	N	P	P	2	1	P	2	No
6	B1-B2	50	Yes	R	6.62867e+07	1.35975e+08	0.487492	N	P	P	3	1	P	3	Yes
7	B3-B4	49	No	L	1.42131e+07	254151898	0.0559237	N	N	N	2	2	P	2	Yes
8	B5-B6	40	No	L	22648584	8.98879e+07	0.251965	N	N	P	2	1	P	2	No
9	B7-B8	50	Yes	R	98016494	2.47628e+08	0.395821	P	N	N	3	2	P	3	Yes
10	B9-B10	62	Yes	R	2.20245e+07	88908219	0.247722	N	N	N	2	1	P	2	Yes
11	C1-C2	52	No	L	30991608	1.66611e+08	0.186011	N	P	P	1	2	P	2	No
12	C3-C4	46	No	R	38507739	43087494	0.89371	N	P	N	2	1	P	2	No
13	C5-C6	54	Yes	R	5.37436e+07	2.38341e+08	0.22549	P	N	N	3	3	P	2	No
14	C7-C8	34	No	L	106721678	110234124	0.968136	N	P	N	1	0	N	1	No
15	C9-C10	48	No	L	56751543	125436311	0.452433	N	P	N	2	0	N	2	No
16	D1-D2	40	No	L	5.02644e+07	2.50508e+08	0.20065	N	P	P	2	1	P	2	No
17	D3-D4	46	No	L	1.68842e+07	103478876	0.163166	N	P	P	2	0	N	1	No
18	D5-D6	37	No	R	9.96856e+06	61759798	0.161409	N	P	P	3	2	P	2	No
19	D7-D8	69	Yes	L	74126342	3.28734e+08	0.22549	N	N	N	2	0	N	3	No
20	D9-D10	39	No	L	2.42075e+06	68445977	0.0353674	N	P	P	1	1	P	2	No
21	E1-E2	46	No	L	21169338	183756073	0.115203	N	N	N	3	2	P	3	No
22	E3-E4	39	No	L	4371940	3.29293e+07	0.132767	N	P	P	2	3	P	2	No
23	E5-E6	47	No	R	1.10316e+07	7.96435e+07	0.138512	N	P	P	2	0	N	2	No
24	E7-E8	62	Yes	L	20494987	129319691	0.158483	N	P	P	2	0	N	2	No
25	E9-E10	54	No	L	7.74189e+06	82601118	0.0937262	N	P	P	2	0	N	2	No
26	F1-F2	40	No	L	7.66631e+07	139441802	0.549785	N	P	N	2	3	P	3	Yes
27	F3-F4	40	No	L	145783051	255217963	0.57121	N	N	P	2	0	N	1	No
28	F5-F6	40	No	R	52791595	2.34119e+08	0.22549	N	N	N	1	0	N	2	No
29	F7-F8	46	No	R	2.96091e+07	2.35345e+08	0.125812	N	P	N	1	0	N	1	No
30	F9-F10	63	Yes	R	54929869	258436085	0.212547	N	P	P	2	3	P	2	Yes
31	G1-G2	49	No	R	53847754	3.00129e+08	0.179415	N	N	N	1	1	P	2	No
32	G3-G4	46	No	R	5.83312e+06	44764920	0.130306	N	N	N	2	2	P	1	No
33	G5-G6	40	No	L	1.9292e+08	2.15864e+08	0.89371	N	N	N	2	0	N	2	Yes
34	G7-G8	39	No	R	2.27837e+06	79688308	0.028591	N	P	N.5	1	0	N	1	No
35	G9-G10	52	No	R	51526368	2.04498e+08	0.251965	N	N	N	2	1	P	2	No
36	A1-A2	57	Yes	L	9181886	110658948	0.0829746	N	P	P	2	0	N	2	No
37	A3-A4	38	No	L	49339458	64975510	0.759355	N	P	P	2	0	N	3	Yes
38	A5-A6	50	No	L	59910616	9.62894e+07	0.622193	N	N	P	3	0	N	2	No
39	A7-A8	52	Yes	L	3.91712e+06	2.11284e+08	0.0185396	N	N	P	2	0	N	2	No
40	A9-A10	56	Yes	R	50086370	193553861	0.258772	N	P	N	2	1	P	2	No
41	B1-B2	50	Yes	L	20494987	362034172	0.0566106	N	P	N	1	3	P	2	No
42	B3-B4	45	No	L	2.45708e+07	1.85067e+08	0.132767	N	N	P	2	1	P	2	No
43	B5-B6	39	No	L	10153128	101390589	0.100139	N	P	P	2	0	N	2	No
44	B7-B8	67	Yes	R	389396	21518897	0.0180955	N	P	P	2	0	N	1	No
45	B9-B10	66	Yes	R	223060924	9.26834e+07	2.4067	N	N	N	2	0	N	3	No
46	C1-C2	45	No	L	38391606	215116902	0.178469	P	N	N	2	2	P	3	Yes
47	C3-C4	54	Yes	L	1.68562e+07	306082276	0.0550707	P	N	P	2	0	N	2	No
48	C5-C6	67	Yes	L	4.91098e+06	61282771	0.0801363	N	P	P	2	0	N	1	No
49	C7-C8	46	No	L	23845901	149999850	0.158973	N	N	P	2	0	N	1	No
50	C9-C10	44	No	L	99056822	1.10838e+08	0.89371	N	N	N	2	0	N	1	No
51	D1-D2	73	Yes	L	3.65646e+07	1.12134e+08	0.32608	P	P	N	2	0	N	1	No
52	D3-D4	37	No	R	36420566	40188097	0.906253	P	N	N	1	1	P	3	Yes
53	D5-D6	43	No	R	3.3421e+07	7.76436e+07	0.430442	N	N	N	2	0	N	2	Yes
54	D7-D8	49	No	L	58574162	157824667	0.371134	N	P	N	2	0	N	2	No
55	D9-D10	33	No	R	8382746	55532226	0.150953	N	P	P	2	1	P	2	No
56	E1-E2	75	Yes	R	4.95751e+06	2.58592e+08	0.0191712	N	P	P	1	1	P	1	No
57	E3-E4	38	No	R	13907569	98754605	0.14083	N	P	P	2	0	N	2	No
58	E5-E6	72	Yes	R	37783062	65677161	0.575285	N	P	N	2	2	P	2	No
59	E7-E8	78	Yes	L	1.58488e+07	1.37572e+08	0.115203	N	P	P	2	0	N	1	No
60	E9-E10	52	No	L	8057927	103496843	0.0778567	N	P	P	2	2	P	3	Yes
61	F1-F2	46	No	R	69005964	89466527	0.771305	N	N	N	3	0	N	2	No
62	F3-F4	42	No	R	1.59306e+08	1.62379e+08	0.981072	N	N	N	2	2	P	3	Yes
63	F5-F6	42	No	L	3.93519e+07	1.0443e+08	0.376825	N	P	P	1	0	N	1	No
64	F7-F8	46	No	R	37101147	160105946	0.231729	N	N	N	2	3	P	2	Yes
65	F9-F10	46	No	R	1.03625e+07	189271583	0.0547496	N	P	P	1	0	N	1	No
66	G1-G2	37	No	R	49737795	161132171	0.308677	N	P	P	2	0	N	2	No
67	G3-G4	36	No	L	20181396	1.88111e+08	0.107285	P	N	N	2	0	N	2	No
68	G5-G6	66	Yes	R	2.55902e+08	3.19519e+08	0.800899	N	P	N	3	1	P	3	No
69	G7-G8	63	Yes	L	25974086	2.25884e+08	0.114989	N	P	N	2	0	N	1	No
70	G9-G10	56	Yes	L	1.58183e+07	8.30483e+07	0.190472	N	P	P	2	0	N	2	Yes
71	A1-A2	42	No	R	9.27623e+07	2.0503e+08	0.452433	P	N	P	2	0	N	2	No
72	A3-A4	67	Yes	L	1.6686e+07	289376587	0.0576618	N	P	N	3	2	P	2	No
73	A5-A6	52	Yes	L	8452728	39623233	0.213328	P	N	N	2	0	N	2	No
74	A7-A8	55	Yes	R	5774548	1.40667e+08	0.0410513	N	N	N	1	3	P	2	No
75	A9-A10	45	No	L	1.51707e+07	120748278	0.125639	N	P	P	1	0	N	2	No
76	B1-B2	43	No	R	3.21986e+06	41822430	0.0769889	N	P	P	2	0	N	1	No
77	B3-B4	57	Yes	L	8871788	173758085	0.0510583	N	P	P	1	1	P	2	No
78	B5-B6	29	No	L	10434611	2.26543e+08	0.0460601	N	P	N	3	2	P	3	Yes
79	B7-B8	43	No	L	27612065	1.62809e+08	0.169598	N	N	N	2	0	N	2	No
80	B9-B10	41	No	L	9.20656e+06	210000291	0.0438407	N	N	P	2	1	P	2	No
81	C1-C2	54	Yes	R	29532872	37924186	0.778734	N	P	P	2	3	P	2	No
82	C3-C4	50	No	R	3.33344e+07	37402615	0.891233	N	N	N	2	0	N	3	No
83	C5-C6	50	No	L	7.30731e+06	2.41495e+07	0.302587	N	N	N	2	1	P	2	Yes
84	C7-C8	67	Yes	R	2435769	2.78333e+08	0.00875127	N	P	N	1	1	P	1	No
85	C9-C10	40	No	R	6.69853e+07	31074843	2.15561	N	N	N	2	0	N	2	No
86	D1-D2	44	No	R	15321000	85712677	0.178748	N	N	P	2	0	N	2	No
87	D3-D4	47	No	L	122533603	2.27744e+08	0.538033	N	N	N	3	0	N	3	No
88	D5-D6	50	No	L	1.32971e+07	197813116	0.0672205	N	P	P	1	2	P	2	No
89	D7-D8	58	Yes	R	18705349	1.61969e+08	0.115487	N	P	P	2	1	P	1	No
90	D9-D10	35	No	R	5.49461e+06	69038119	0.0795881	N	P	P	3	2	P	2	No
91	E1-E2	31	No	L	38505731	1.58359e+08	0.243154	N	N	N	2	1	P	2	No
92	E3-E4	59	Yes	L	2996584	84727392	0.0353674	N	P	P	2	0	N	2	No
93	E5-E6	43	No	L	4.05971e+06	137757220	0.02947	N	N	P	1	1	P	2	No
94	E7-E8	62	Yes	R	8119416	1.53108e+08	0.0530307	N	P	N	2	1	P	2	No
95	E9-E10	45	No	R	30551647	2.77111e+08	0.110251	N	P	P	2	0	N	1	No
96	F1-F2	71	Yes	L	5.64978e+06	106129123	0.053235	N	P	N	2	0	N	1	No
97	F3-F4	37	No	R	15624107	1.84542e+08	0.0846641	N	N	P	2	1	P	2	No
98	F5-F6	40	No	R	3.69726e+06	8.63019e+07	0.042841	N	P	P	2	2	P	3	No
99	F7-F8	50	Yes	L	6079379	225712487	0.0269342	N	N	N	2	1	P	2	Yes
100	F9-F10	48	No	L	42577740	1.0768e+08	0.395411	P	N	N	1	0	N	2	No
101	G1-G2	52	Yes	R	1.42416e+08	92678435	1.53666	N	N	N	3	0	N	3	Yes
102	G3-G4	58	Yes	L	6.9214e+06	100868818	0.0686178	N	P	P	2	0	N	2	No
103	G5-G6	48	No	R	13132199	2.01014e+08	0.0653297	N	P	P	2	0	N	1	No
104	G7-G8	47	Yes	R	1.30193e+07	1.04371e+08	0.12474	P	N	N	2	3	P	3	Yes
105	G9-G10	42	Yes	R	45290376	226551825	0.199912	N	N	N	2	0	N	3	Yes
106	A1-A2	45	No	L	3.73185e+07	164237573	0.227223	P	N	P	2	3	P	2	Yes
107	A3-A4	48	No	R	8759236	1.67568e+08	0.0522726	P	P	P	2	0	N	2	No
108	A5-A6	56	Yes	R	27404573	1.29063e+08	0.212335	N	N	N	2	0	N	2	No
109	A7-A8	38	No	L	7.19538e+07	1.70486e+08	0.422051	N	N	N	2	0	N	2	No
110	A9-A10	48	No	L	397152	2.04789e+08	0.00193933	N	P	P	2	0	N	2	Yes
111	B1-B2	52	Yes	L	17431753	156278122	0.111543	N	N	N	2	0	N	2	Yes
112	B3-B4	34	No	L	27281262	1.66313e+08	0.164036	N	N	P	2	2	P	2	Yes
113	B5-B6	42	No	L	15335246	8.17279e+07	0.187638	N	P	P	2	3	P	2	No
114	B7-B8	47	Yes	L	1.11288e+07	197786589	0.0562669	P	N	N	2	0	N	2	No
115	B9-B10	53	Yes	R	8943850	113437774	0.0788437	N	P	P	1	0	N	2	No
116	C1-C2	50	No	L	83572724	99111812	0.843217	N	P	P	2	1	P	2	No
117	C3-C4	61	Yes	L	3.30341e+07	147546899	0.223889	P	N	N	2	0	N	1	No
118	C5-C6	53	Yes	L	3.91463e+07	2.42529e+08	0.161409	N	P	P	2	0	N	2	No
119	C7-C8	46	No	L	11357977	9.0204e+07	0.125914	N	P	P	2	0	N	2	No
120	C9-C10	52	Yes	L	42017634	89405366	0.469968	N	N	N	2	3	P	3	Yes
121	D1-D2	50	Yes	R	12150117	149181032	0.0814455	N	P	N	2	0	N	1	No
122	D3-D4	49	No	L	9.96084e+06	1.30156e+08	0.07653	N	P	P	2	0	N	1	No
123	D5-D6	47	No	R	5.76875e+07	2.04384e+08	0.28225	P	P	P	2	0	N	2	Yes
124	D7-D8	60	Yes	L	50445995	3.0917e+08	0.163166	P	N	N	3	0	N	2	No
125	D9-D10	54	Yes	L	17029432	65157292	0.261359	P	N	N	2	2	P	3	Yes
126	E1-E2	38	No	L	73148810	8.20665e+07	0.891336	P	N	N	2	1	P	3	Yes
127	E3-E4	47	No	R	1.72113e+07	139079440	0.123751	N	N	P	3	3	P	3	Yes
128	E5-E6	54	No	R	1.88597e+07	1.93884e+08	0.0972733	N	P	P	2	1	P	2	No
129	E7-E8	48	No	R	39051167	1.1549e+08	0.338134	N	N	N	2	1	P	3	Yes
130	E9-E10	40	No	R	5210006	1.01453e+08	0.0513537	N	P	P	3	3	P	2	No
131	F1-F2	45	No	R	27586257	292576284	0.0942874	P	N	P	2	1	P	3	Yes
132	F3-F4	53	Yes	L	65067685	2.21635e+08	0.29358	N	N	N	2	1	P	3	No
133	F5-F6	47	Yes	R	1.98704e+07	1.31086e+08	0.151583	N	P	N	2	0	N	2	No
134	F7-F8	36	No	R	2.0753e+07	2.21722e+08	0.0935995	P	P	P	3	3	P	3	Yes
135	F9-F10	48	Yes	R	36809096	101825023	0.361494	P	N	N	3	1	P	3	Yes
136	G1-G2	42	No	R	6027024	9.49985e+07	0.0634434	N	P	P	2	2	P	3	Yes
137	G3-G4	67	Yes	L	1062451	72941768	0.0145657	N	P	P	2	1	P	2	No
138	G5-G6	32	No	R	2.23322e+07	135474339	0.164844	N	N	P	2	3	P	2	No
139	G7-G8	61	Yes	L	1.48768e+07	1.45097e+08	0.10253	N	N	N	2	2	P	2	No
140	G9-G10	59	Yes	R	11721369	122394022	0.0957675	N	N	N	2	1	P	2	Yes
141	A1-A2	66	Yes	L	1.08084e+07	62943130	0.171717	N	N	N	3	0	N	3	Yes
142	A3-A4	57	Yes	L	57348561	1.01599e+08	0.564457	N	N	N	2	1	P	2	Yes
143	A5-A6	76	Yes	R	9368385	245587842	0.0381468	N	P	N	2	0	N	2	No
144	A7-A8	41	No	R	7.68715e+07	9.71298e+07	0.79143	N	N	N	2	1	P	3	No
145	A9-A10	52	No	L	8.05065e+07	217458742	0.370215	N	N	N	3	0	N	2	No
146	B1-B2	53	Yes	R	1.77773e+07	209061853	0.0850336	N	N	N	2	2	P	1	Yes
147	B3-B4	42	No	L	12196759	161426765	0.075556	N	P	N	2	1	P	2	No
148	B5-B6	38	No	R	5.42267e+06	1.25906e+08	0.0430692	N	N	N	2	0	N	1	No
149	B7-B8	47	No	R	7.10197e+07	2.0391e+08	0.348289	P	N	N	3	1	P	2	No
150	B9-B10	37	No	L	13910465	112382921	0.123777	N	N	P	2	0	N	2	No
151	C1-C2	51	Yes	L	40882680	5.23013e+07	0.781676	N	P	N	2	1	P	2	Yes
152	C3-C4	48	No	L	6.07542e+07	212669957	0.285674	P	P	P	2	1	P	3	Yes
153	C5-C6	38	No	L	124025752	3.40392e+08	0.364361	N	P	P	2	0	N	3	Yes
154	C7-C8	53	Yes	R	7923966	1.35572e+08	0.0584484	N	P	P	2	1	P	1	Yes
155	C9-C10	45	No	L	47113300	253487234	0.185861	N	P	P	2	3	P	2	Yes
156	D1-D2	41	No	L	9.64904e+06	255955199	0.0376982	N	P	P	3	0	N	1	No
157	D3-D4	42	No	R	2.31223e+07	2.15898e+08	0.107099	N	P	P	2	0	N	1	No
158	D5-D6	55	Yes	R	3.0036e+07	15370705	1.95411	P	N	N	3	3	P	3	Yes
159	D7-D8	46	Yes	L	259073769	160859198	1.61056	N	N	N	2	2	P	2	Yes
160	D9-D10	52	Yes	B	84139995	93987693	0.895224	N	N	N	2	2	P	2	Yes
161	E1-E2	63	Yes	R	244299276	2.83019e+08	0.863191	P	N	N	2	1	P	2	Yes
162	E3-E4	54	Yes	L	29808474	1.66309e+08	0.179236	N	N	P	2	0	N	2	No
163	E5-E6	36	No	L	6.10825e+07	116129213	0.525987	P	N	N	3	0	N	3	Yes
164	E7-E8	52	Yes	R	1.3571e+08	1.47679e+08	0.918954	N	N	N	1	1	P	3	No
165	E9-E10	47	No	L	6.86468e+07	3.42793e+08	0.200257	N	P	P	2	1	P	2	No
166	F1-F2	35	No	R	24195139	255484729	0.0947029	N	N	N	2	1	P	2	Yes
167	F3-F4	51	Yes	L	50030332	83624941	0.59827	P	N	N	3	3	P	3	Yes
168	F5-F6	53	Yes	R	22579742	1.85005e+08	0.122049	N	N	N	1	3	P	3	Yes
169	F7-F8	66	Yes	L	1.17355e+08	200822122	0.584374	N	N	N	3	1	P	3	Yes
170	F9-F10	37	No	L	37683862	134919284	0.279307	N	N	P	2	1	P	2	Yes
171	G1-G2	45	No	R	1.01286e+08	2.43815e+08	0.415424	N	N	P	2	1	P	2	No
172	G3-G4	55	Yes	R	3.48286e+07	7.49568e+07	0.464649	N	N	N	2	2	P	3	Yes
173	G5-G6	35	No	R	45728460	213303590	0.214382	N	P	N	3	3	P	3	Yes
174	G7-G8	48	No	R	19951972	38989400	0.511728	N	N	N	2	1	P	3	Yes
175	G9-G10	50	No	R	25988719	3.88884e+07	0.66829	N	N	N	2	1	P	3	Yes
176	A1-A2	52	Yes	L	1.89682e+07	92685643	0.20465	N	P	P	2	1	P	2	Yes
177	A3-A4	55	Yes	R	1.83082e+07	131906775	0.138796	N	N	N	3	2	P	2	Yes
178	A5-A6	52	Yes	R	96187338	427460533	0.22502	N	N	N	3	3	P	3	Yes
179	A7-A8	54	Yes	L	108321336	2.63713e+08	0.410755	N	N	N	2	1	P	3	Yes
180	A9-A10	60	Yes	R	3.36507e+06	165511346	0.0203314	N	P	N	3	2	P	1	Yes
181	B1-B2	37	No	R	3.13723e+07	142655012	0.219917	P	P	N	2	1	P	2	Yes
182	B3-B4	34	No	R	3.92567e+07	1.82446e+08	0.215169	P	N	N	3	3	P	2	Yes
183	B5-B6	47	Yes	L	15281473	142860217	0.106968	P	N	N	3	2	P	3	Yes
184	B7-B8	50	Yes	L	4.8204e+07	132413782	0.36404	P	N	N	3	3	P	3	Yes
185	B9-B10	50	Yes	L	45876784	1.89495e+08	0.2421	P	N	N	2	2	P	3	No
186	C1-C2	50	No	R	130611960	1.61093e+08	0.810786	N	N	N	3	1	P	3	Yes
187	C3-C4	37	No	L	113857772	98816818	1.15221	N	N	P	2	3	P	3	Yes
188	C5-C6	51	Yes	L	1.65784e+08	2.23883e+08	0.740495	P	P	P	2	3	P	2	Yes
189	C7-C8	55	Yes	L	4.43334e+07	82216234	0.53923	P	N	N	2	1	P	3	Yes
190	C9-C10	38	No	R	4.38515e+07	134676542	0.325606	N	P	P	3	3	P	2	Yes
191	D1-D2	36	No	L	2.28536e+07	4.55698e+07	0.501507	P	N	N	2	0	N	3	Yes
192	D3-D4	43	No	L	104977044	9.75323e+07	1.07633	P	N	P	3	3	P	3	Yes
193	D5-D6	64	Yes	L	26548705	1.36457e+08	0.194557	N	P	P	2	2	P	2	Yes
194	D7-D8	63	Yes	L	8563896	5.92896e+07	0.144442	N	P	P	1	3	P	2	Yes
195	D9-D10	52	Yes	R	5.76367e+07	56677320	1.01693	P	N	N	2	1	P	3	Yes
196	E1-E2	56	Yes	L	1.50015e+08	1.62065e+08	0.925644	P	N	N	3	3	P	2	Yes
197	E3-E4	35	No	L	178230110	145623979	1.22391	N	N	N	3	0	N	3	Yes
198	E5-E6	41	No	L	3.16366e+07	130476346	0.24247	N	N	N	2	2	P	2	Yes
199	E7-E8	51	Yes	R	5689024	2.95854e+07	0.192292	N	P	N	2	0	N	2	No
200	E9-E10	45	Yes	R	104782705	1.47577e+08	0.710021	N	P	N	2	0	N	2	No
201	F1-F2	51	Yes	R	3610413	983082	3.67255	N	P	N	2	1	P	2	No
202	F3-F4	49	No	L	10166258	8.81391e+07	0.115343	P	N	N	2	0	N	2	No
203	F5-F6	47	No	L	2.04597e+06	113072609	0.0180943	N	N	N	2	0	N	1	No
204	F7-F8	38	No	R	5210385	1242391	4.19384	N	N	N	3	0	N	3	Yes
205	F9-F10	46	No	R	29131454	59144585	0.492546	N	N	N	2	0	N	1	No
206	G1-G2	39	No	R	14287286	1.00028e+08	0.142833	N	N	P	1	0	N	2	No
207	G3-G4	45	No	L	4.33778e+06	2.19192e+08	0.0197899	N	P	N	2	1	P	1	No
208	G5-G6	47	No	L	2.91981e+07	229642413	0.127146	N	N	P	1	1	P	2	No
209	G7-G8	60	Yes	R	15529443	1.08516e+08	0.143108	N	P	N	2	1	P	2	No
210	G9-G10	56	Yes	R	3.57662e+07	263648885	0.135658	N	N	N	2	0	N	2	No
211	A1-A2	43	Yes	L	2.60843e+07	1.9228e+08	0.135658	P	N	N	2	0	N	2	No
212	A3-A4	42	No	B	1.59956e+07	8.59928e+07	0.186011	P	N	N	2	0	N	2	No
213	A5-A6	46	No	L	27119	138781142	0.000195408	N	P	P	1	0	N	1	No
214	A7-A8	55	Yes	R	6.06385e+06	85125690	0.0712341	N	P	P	1	1	P	2	No
215	A9-A10	47	No	R	2942332	5.56116e+06	0.529086	P	N	N	3	0	N	2	No
216	B1-B2	67	Yes	L	2.19314e+07	4.59159e+07	0.477644	N	P	P	1	0	N	1	No
217	B3-B4	50	Yes	R	6.24506e+06	329052223	0.0189789	N	N	N	2	0	N	2	No
218	B5-B6	43	No	L	9.12507e+06	57171764	0.159608	N	P	N	2	0	N	2	No
219	B7-B8	56	No	L	19699732	1.6743e+08	0.117659	P	N	N	2	0	N	2	No
220	B9-B10	46	No	L	3941063	2.09495e+08	0.0188122	N	N	P	2	0	N	2	No
221	C1-C2	50	No	R	30035995	162130468	0.185258	N	P	P	1	0	N	1	No
222	C3-C4	47	No	L	1.48851e+07	3.91486e+07	0.380219	N	N	N	3	3	P	2	No
223	C5-C6	54	Yes	R	7.25307e+06	37172685	0.195118	P	N	N	2	0	N	2	No
224	C7-C8	46	No	L	25446815	1.78531e+08	0.142534	P	N	N	3	2	P	2	Yes
225	C9-C10	55	Yes	R	1.57639e+07	1.09252e+08	0.144289	N	P	P	2	1	P	2	No
226	D1-D2	47	No	R	2288230	1.14047e+07	0.200639	N	N	N	3	3	P	3	Yes
227	D3-D4	49	Yes	L	8.75334e+07	224783559	0.389412	N	N	N	2	0	N	2	No
228	D5-D6	48	Yes	R	288715262	85458673	3.37842	N	N	P	2	1	P	2	Yes
229	D7-D8	49	Yes	L	2.76121e+07	1.94896e+07	1.41676	P	N	N	2	1	P	2	Yes
230	D9-D10	51	Yes	L	27108561	4.68297e+07	0.578876	N	N	N	2	0	N	2	Yes
231	E1-E2	50	Yes	R	22118432	1.74927e+08	0.126444	N	N	N	1	0	N	1	No
232	E3-E4	65	Yes	R	2.23403e+06	11664803	0.191518	N	N	N	2	3	P	3	Yes
233	E5-E6	48	Yes	L	93676	2.54479e+06	0.0368109	N	P	P	2	0	N	2	No
234	E7-E8	65	Yes	L	3.67154e+06	71908736	0.0510583	N	N	N	1	1	P	1	Yes
235	E9-E10	45	No	R	8.94385e+06	61343932	0.145798	P	N	N	2	3	P	2	Yes
236	F1-F2	36	No	L	389390	3.31388e+07	0.0117503	P	P	N	1	0	N	2	No
237	F3-F4	41	No	L	31073423	1.10546e+08	0.28109	P	N	P	1	0	N	2	No
238	F5-F6	46	No	L	70827754	25649573	2.76136	N	P	N	2	0	N	2	No
239	F7-F8	52	Yes	R	850054	72343271	0.0117503	N	N	N	1	0	N	1	No
240	F9-F10	50	No	L	1.00154e+06	2.72076e+07	0.036811	N	P	P	2	3	P	2	Yes
Abbreviations: TMAs: tissue microarrays; R: right; L: left; B: bilateral; P: positive; N: negative; CK: cytokeratin; HER2: human epidermal growth factor receptor-2; ER: estrogen receptor; PR: progesterone receptor; T: tumor; N: node; 5-DFS: 5-year diease free survival
